# Supplementary material for: A Classification Approach for Cancer Survivors from Those Cancer-Free, Based on Health Behaviors: Analysis of the Lifelines Cohort
Source: Cancers (Basel). 2021 May 12;13(10):2335. doi: 10.3390/cancers13102335 (PMC8151639; doi:10.3390/cancers13102335)
Supplement: Supplementary file 1 [file cancers-13-02335-s001.zip]

Archive with 1 entries (1 files):
- cancers-1175173-supplementary.pdf
